# Supplementary material for: Quantification of Metal(loid)s in Lubricating Eye Drops Used in the Treatment of Dry Eye Disease
Source: Molecules. 2023 Sep 7;28(18):6508. doi: 10.3390/molecules28186508 (PMC10536462; doi:10.3390/molecules28186508)
Supplement: Supplementary file 1 [file molecules-28-06508-s001.zip]

Archive with 1 entries (1 files):
- molecules-2590769-supplementary.pdf
